# Supplementary material for: Chitosan Molecular Weight Influences on Endodontic Biofilms and Material Enhancement Strategies
Source: Dent J (Basel). 2026 Mar 24;14(4):192. doi: 10.3390/dj14040192 (PMC13114319; doi:10.3390/dj14040192)
Supplement: Supplementary file 1 [file dentistry-14-00192-s001.zip]

Archive with 1 entries (1 files):
- dentistry-4142309-supplementary.pdf
